# Supplementary material for: Costs of syringe vending machines in Tbilisi, Georgia
Source: Harm Reduct J. 2023 Aug 2;20:103. doi: 10.1186/s12954-023-00829-3 (PMC10394772; doi:10.1186/s12954-023-00829-3)
Supplement: Supplementary file 1 — Additional file 1. Cost data and analysis spreadsheet. [file 12954_2023_829_MOESM1_ESM.zip]

Archive with 2 entries (2 files):
- Supplement_Costing_Framework.xlsx
- __MACOSX/._Supplement_Costing_Framework.xlsx
