# Supplementary material for: Costs of syringe vending machines in Tbilisi, Georgia
Source: Harm Reduct J. 2023 Aug 2;20:103. doi: 10.1186/s12954-023-00829-3 (PMC10394772; doi:10.1186/s12954-023-00829-3)
Supplement: Supplementary file 1 — Additional file 1. Cost data and analysis spreadsheet. [file 12954_2023_829_MOESM1_ESM.zip › Supplement_Costing_Framework.xlsx]

## Sheet: Cover Sheet
	Cost-effectiveness of syringe vending machines in Tbilisi, Georgia
	This document contains the data and analysis of cost-effectiveness of syringe vending machines. It analyses a study funded by the 5% initiative, and implemented by Alternative Georgia in partnership with the Georgian Harm Reduction Network.
	The results are presented on the sheet called Summary. Cost-effectiveness results are presented as full economic costs in 2020 Euros in terms of total cost, cost per month, cost per machine, cost per user, cost per transaction, and cost per kit. Costs were inflated to 2020 values using the "HICP Euro area 19 countries - annual average indices" metric from EuroStat. Costs and outcomes are not disc…
	Costs are categorized into fixed and variable costs, and include overheads, consumables, equipment, staff, maintenance, and start up costs. Costs related exclusively to research that would not be incurred in a standard implementation of syringe vending machines are excluded.
	This analysis was conducted by Josephine Walker at the University of Bristol on behalf of Alternative Georgia. Contact: josephine.walker@bristol.ac.uk and irma@altgeorgia.ge

## Sheet: Summary
This sheet presents the results of the costing, with total cost and cost per outcome broken down into fixed, variable, and excluded (research) costs. The cost per kit type is calculated based on cost per transaction and unit costs of each kit type.
	Total cost	Proportion	Cost per month	Cost per user per month	Average cost per card distributed	Average cost per card distributed per month	Average cost per user	Average cost per transaction	Average cost per machine	Average cost per machine-month in operation	Average cost per machine month in place	Average cost per transaction if peak transactions every month	Average cost per transaction if target reached	Cost per additional person linked to harm reduction services
Fixed costs
Staff	103435	0.506147	3134.4	2.76972	76.1673	2.3081	91.4008	3.5423	10343.5	1080.3	993.732	0.664913	0.31344	7388.23
Equipment	19994.7	0.0978416	605.902	0.535406	14.7237	0.446172	17.6684	0.684752	1999.47	208.83	192.095	0.128532	0.0605902	1428.2
Start up costs	4589.73	0.0224593	139.083	0.122901	3.37977	0.102417	4.05573	0.157183	458.973	47.9364	44.0949	0.0295042	0.0139083	327.838
Recurrent costs	8716.82	0.0426546	264.146	0.233413	6.41887	0.194511	7.70264	0.298521	871.682	91.0408	83.745	0.0560344	0.0264146	622.63
Overheads	11010.3	0.0538774	333.645	0.294826	8.10772	0.245689	9.72927	0.377065	1101.03	114.994	105.779	0.0707775	0.0333645	786.449
Variable costs
All consumables (kits)	56611.4	0.277021	1715.5	1.5159	41.6874	1.26325	50.0248	1.93875	5661.14	591.265	543.882	0.363916	0.17155	4043.67
Excluded costs	169135		5125.31	4.52899	124.547	3.77416	149.457	5.7923	16913.5	1766.49	1624.93	1.08725	0.512531	12081.1
Total fixed	147747	0.722979	4477.18	3.95627	108.797	3.29689	130.557	5.05982	14774.7	1543.11	1419.45	0.949762	0.447718	10553.3
Total variable	56611.4	0.277021	1715.5	1.5159	41.6874	1.26325	50.0248	1.93875	5661.14	591.265	543.882	0.363916	0.17155	4043.67
Total fixed and variable	204358	1	6192.68	5.47217	150.485	4.56014	180.582	6.99857	20435.8	2134.37	1963.33	1.31368	0.619268	14597
Cost per kit type
	Average	Peak	Target
Total fixed costs per transaction	5.05982	0.949762	0.447718
SVM card cost per transaction	0.011069	0.00207772	0.000979438
Total by kit (including fixed costs)
Pack for opioids	6.8636	2.74455	2.24141
Pack for stimulants	7.57376	3.45471	2.95157
Overdose prevention pack	8.95428	4.83522	4.33208
Female condom	6.07722	1.95816	1.45502
Male condom	5.33865	1.2196	0.716459
Pregnancy test	5.32459	1.20553	0.702391
Info brochure	5.10086	0.98181	0.478668
Lubricant (used only in 2021)	5.34407	1.22502	0.721876
HIV self test (used only in 2021)	7.89913	3.78008	3.27694

## Sheet: Key parameters
This sheet includes information referenced in other sheets related to costing including conversion/inflation of all costs to 2020 Euros, and project data on SVM usage (outcomes).
Parameter	Value	Units	Source
Costing start	2018-04-01
Costing end	2020-12-01
Project duration	33	months
Exchange rates	variable over time		Included in expenditure sheet as used in reporting to funder
Exchange rate end of 2020	3.9424
Base costing year	2020
Euro HICP 2015	100	index	Euro area 19 countries
Euro HICP 2016	100.23	index
Euro HICP 2017	101.78	index
Euro HICP 2018	103.56	index	https://ec.europa.eu/eurostat/databrowser/view/tec00027/default/table?lang=en
Euro HICP 2019	104.8	index
Euro HICP 2020	105.06	index
Total vending machines	10		Project data
Total vending machine-months in operation	95.7464		accounting for stock outs - calculated based on pack days assuming equal weight to each type of pack
Total vending machine months in place	104.088		Project data
Total SVM cards distributed in study period	1358		Project data
Total SVM transactions	29200		Project data
Cards distributed per user	1.2		Project data
Peak packages distributed per month (July 2020)	4714		Project data
Target packages distributed per month	10000
Total users	1131.67		Cards/cards per user
Target active SVM users	1000
Total active users	300		Have not included cost per active user
Incremental syringes accessed per month by SVM users	9.9		Otiashvili 2022 IJDP
People newly linked to harm reduction services after receiving secondary SVM card	14		Otiashvili 2022 IJDP

## Sheet: SVM data
This sheet includes the time in operation of each of the syringe vending machines (SVM), as well as accounting for stock outs and machines out of service which occurred between August and December 2020 only.
	Vending machines	Managed by	Set up date	Costing end date	Days in use	Approximate months in use
	1	Hepa +	2019-07-12	2020-12-31	538	17.6877
	2	Hepa +	2019-07-12	2020-12-31	538	17.6877
	3	New Vektor	2019-10-16	2020-12-31	442	14.5315
	4	New Vektor	2019-10-16	2020-12-31	442	14.5315
	5	New Way	2020-01-31	2020-12-31	335	11.0137
	6	New Way	2020-01-31	2020-12-31	335	11.0137
	7	Akeso	2020-06-22	2020-12-31	192	6.31233
	8	Akeso	2020-06-22	2020-12-31	192	6.31233
	9	Equality Movement	2020-10-12	2020-12-31	80	2.63014
	10	Equality Movement	2020-10-20	2020-12-31	72	2.36712
				Total	3166	104.088
	Days when SVM was out of service due to different reasons								Stock-outs due to material shortage
	August-December 2020								August-December 2020
	stock out days	August	September	October	November	December			stock out days	August	September	October	November	December
	opioids	1	1	14	0	0	16		opioids	72	23	69	41	41	246		Total stock out/out of service kit-days	1776
	stimulant	0	1	13	0	0	14		stimulant	69	53	101	31	8	262		Total days in use	3166
	female condom	0	0	12	0	0	12		female condom	3	0	16	0	34	53		Total kit types	7
	male condom	0	1	13	0	0	14		male condom	188	41	74	37	3	343		% stock out	0.0801372
	overdose pack	0	0	12	0	0	12		overdose pack	81	201	161	247	74	764
	pregnancy test	0	0	12	0	0	12		pregnancy test	0	0	16	0	0	16
	info brochure	0	0	12	0	0	12								1684
							92

## Sheet: Kit types
This sheet compiles the total unit cost of each kit type provided in the syringe vending machines, based on the items which make up each kit. We also calculate the % contribution from the study compared to what was covered by the Global Fund via GHRN.
Packages	Portion paid by project	Total package unit cost	Total utilized	Total cost	Project contribution cost	% paid by project	% of total kits
Pack for opioids	0.174594	1.79271	10318	18497.2	1801.46	0.0973913	0.352897
Pack for stimulants	0.0488935	2.50287	9219	23074	450.75	0.019535	0.315309
Overdose prevention pack	0.078864	3.88338	3119	12112.3	245.977	0.0203081	0.106676
Female condom	1.00632	1.00632	1298	1306.21	1306.21	1	0.0443943
Male condom	0.0299705	0.267762	4018	1075.87	120.421	0.11193	0.137424
Pregnancy test	0.253694	0.253694	826	209.551	209.551	1	0.0282509
Info brochure	0.0299705	0.0299705	440	13.187	13.187	1	0.0150489
SVM cards	0.238008	0.238008	1358	323.215	323.215	1
Lubricant		0.273179	0					Not used until 2021
HIV self-test		2.82824	0					Not used until 2021
		Total	29238	56611.4	4470.77	0.0789729
	Items	Unit cost per item	Cost in kit	Source
Pack for opioids
1ml syringe	4	0.137908	0.551632	GHRN
Alcohol swab	8	0.0115285	0.0922282	GHRN
Water for injection	4	0.107265	0.429062	GHRN
Tourniquet	2		0	Not available to include in kits
3ml syringe	3	0.0856598	0.256979	GHRN
Vein set 27 G	2	0.0961277	0.192255	GHRN
Vein set 25 G	1	0.095957	0.095957	GHRN
Spoon with Vit. C	2	0.0628503	0.125701	Project
Bag	1	0.0488935	0.0488935	Project
	Total		1.79271		0.174594
Pack for stimulants
1ml syringe	4	0.137908	0.551632	GHRN
10ml syringe	2	0.143957	0.287915	GHRN
20ml syringe	2	0.265663	0.531326	GHRN
5ml syringe	3	0.0912011	0.273603	GHRN
Alcohol swab	8	0.0115285	0.0922282	GHRN
Vein set 25 G	1	0.095957	0.095957	GHRN
Vein set 27 G	2	0.0961277	0.192255	GHRN
Tourniquet	2		0	Not available to include in kits
Water for injection	4	0.107265	0.429062	GHRN
Bag	1	0.0488935	0.0488935	Project
	Total		2.50287		0.0488935
Overdose prevention pack
2ml syringe	2	0.0911811	0.182362	GHRN
Alcohol swab	4	0.0115285	0.0461141	GHRN
Tourniquet	1		0	Not available to include in kits
Naloxone	1	3.57604	3.57604	GHRN
Overdose prevention brochure	1	0.0299705	0.0299705	Project
Bag	1	0.0488935	0.0488935	Project
	Total		3.88338		0.078864
Female condom
Female condom	1	0.976353	0.976353	Project
Info flier	1	0.0299705	0.0299705	Project
	Total		1.00632		1.00632
Male condom
Male condom	3	0.0792638	0.237791	GHRN
Info flier	1	0.0299705	0.0299705	Project
	Total		0.267762		0.0299705
Pregnancy test
Pregnancy test	1	0.253694	0.253694	Project
	Total		0.253694		0.253694
Info brochure
Info brochure	1	0.0299705	0.0299705	Project
	Total		0.0299705		0.0299705
Lubricant	[only used in 2021]
Lubricant in tube	1	0.273179	0.273179	Provided by Equality Movement
	Total		0.273179		0
HIV self test	[only used in 2021]
HIV self test	1	2.82824	2.82824	Provided by Equality Movement
	Total		2.82824		0

## Sheet: GHRN consumables
This sheet includes a month by month stock list of consumables provided by Georgia Harm Reduction Network (GHRN) which is funded by Global Fund. We used this to calculate the average unit cost of each consumable item over the study period.
Month	Item	Unit cost	Quantity	Total cost	2020 Euro cost	Total 2020 Euro cost
2019-07-01	1 ml syringe	0.14	760	106.4	0.140347	106.664
2019-07-01	2 ml syringe	0.0627919	112	7.03269	0.0629476	7.05014
2019-07-01	3 ml syringe	0.0626671	330	20.6801	0.0628226	20.7314
2019-07-01	5 ml syringe	0.0641216	240	15.3892	0.0642807	15.4274
2019-07-01	10 ml syringe	0.0955013	160	15.2802	0.0957383	15.3181
2019-07-01	20 ml syringe	0.140929	160	22.5487	0.141279	22.6047
2019-07-01	Vein set G25	0.0955013	340	32.4705	0.0957383	32.551
2019-07-01	Vein set G27	0.0955013	230	21.9653	0.0957383	22.0198			Item	Total cost	Total stocked	Average unit cost
2019-07-01	Alcohol swab	0.0115	1744	20.056	0.0115285	20.1058			1 ml syringe	10757.1	78002	0.137908
2019-07-01	Condom	0.0797378	112	8.93063	0.0799356	8.95279			2 ml syringe	922.114	10113	0.0911811
2019-07-01	Naloxone	3.5	56	196	3.50868	196.486			3 ml syringe	2856.33	33345	0.0856598
2019-08-01	1 ml syringe	0.14	880	123.2	0.140347	123.506			5 ml syringe	2760.38	30267	0.0912011
2019-08-01	2 ml syringe	0.0627919	168	10.549	0.0629476	10.5752			10 ml syringe	3285.11	22820	0.143957
2019-08-01	3 ml syringe	0.0626671	330	20.6801	0.0628226	20.7314			20 ml syringe	4569.41	17200	0.265663
2019-08-01	5 ml syringe	0.0641216	330	21.1601	0.0642807	21.2126			Vein set G25	508.476	5299	0.095957
2019-08-01	10 ml syringe	0.0955013	220	21.0103	0.0957383	21.0624			Vein set G27	244.933	2548	0.0961277
2019-08-01	20 ml syringe	0.140929	220	31.0045	0.141279	31.0814			Alcohol swab	1801.06	156226	0.0115285
2019-08-01	Vein set G25	0.0955013	220	21.0103	0.0957383	21.0624			Condom	1491.98	18823	0.0792638
2019-08-01	Vein set G27	0.0955013	440	42.0206	0.0957383	42.1248			Naloxone	11761.6	3289	3.57604
2019-08-01	Alcohol swab	0.0115	2096	24.104	0.0115285	24.1638			Vein set G23	209.858	2192	0.0957383
2019-08-01	Condom	0.0797378	549	43.776	0.0799356	43.8846			Water for injection	686.939	6404.11	0.107265
2019-08-01	Naloxone	3.5	84	294	3.50868	294.729
2019-09-01	1 ml syringe	0.14	596	83.44	0.140347	83.647
2019-09-01	2 ml syringe	0.0627919	92	5.77685	0.0629476	5.79118
2019-09-01	3 ml syringe	0.0626671	168	10.5281	0.0628226	10.5542
2019-09-01	5 ml syringe	0.0641216	179	11.4778	0.0642807	11.5062
2019-09-01	10 ml syringe	0.0955013	186	17.7632	0.0957383	17.8073
2019-09-01	20 ml syringe	0.140929	186	26.2129	0.141279	26.2779
2019-09-01	Vein set G25	0.0955013	149	14.2297	0.0957383	14.265
2019-09-01	Vein set G27	0.0955013	298	28.4594	0.0957383	28.53
2019-09-01	Alcohol swab	0.0115	1376	15.824	0.0115285	15.8633
2019-09-01	Condom	0.0797378	111	8.85089	0.0799356	8.87285
2019-09-01	Naloxone	3.5	46	161	3.50868	161.399
2019-10-01	1 ml syringe	0.14	1300	182	0.140347	182.452
2019-10-01	2 ml syringe	0.0627919	114	7.15827	0.0629476	7.17603
2019-10-01	3 ml syringe	0.0626671	456	28.5762	0.0628226	28.6471
2019-10-01	5 ml syringe	0.0641216	519	33.2791	0.0642807	33.3617
2019-10-01	10 ml syringe	0.0955013	346	33.0435	0.0957383	33.1254
2019-10-01	20 ml syringe	0.140929	346	48.7616	0.141279	48.8826
2019-10-01	Vein set G25	0.0955013	389	37.15	0.0957383	37.2422
2019-10-01	Vein set G27	0.0955013	586	55.9638	0.0957383	56.1026
2019-10-01	Alcohol swab	0.0115	2828	32.522	0.0115285	32.6027
2019-10-01	Condom	0.0797378	402	32.0546	0.0799356	32.1341
2019-10-01	Naloxone	3.5	57	199.5	3.50868	199.995
2019-11-01	1 ml syringe	0.14	1440	201.6	0.140347	202.1
2019-11-01	2 ml syringe	0.0627919	154	9.66995	0.0629476	9.69394
2019-11-01	3 ml syringe	0.0626671	438	27.4482	0.0628226	27.5163
2019-11-01	5 ml syringe	0.0641216	542	34.7539	0.0642807	34.8401
2019-11-01	10 ml syringe	0.0955013	428	40.8746	0.0957383	40.976
2019-11-01	20 ml syringe	0.140929	428	60.3178	0.141279	60.4675
2019-11-01	Vein set G25	0.0955013	796	76.0191	0.0957383	76.2077
2019-11-01	Vein set G27	0.0955013	284	27.1224	0.0957383	27.1897
2019-11-01	Alcohol swab	0.0115	3188	36.662	0.0115285	36.753
2019-11-01	Condom	0.0797378	564	44.9721	0.0799356	45.0837
2019-11-01	Naloxone	3.5	77	269.5	3.50868	270.169
2019-12-01	1 ml syringe	0.14	1540	215.6	0.140347	216.135
2019-12-01	2 ml syringe	0.0627919	160	10.0467	0.0629476	10.0716
2019-12-01	3 ml syringe	0.0626671	624	39.1043	0.0628226	39.2013
2019-12-01	5 ml syringe	0.0641216	531	34.0486	0.0642807	34.133
2019-12-01	10 ml syringe	0.0955013	354	33.8075	0.0957383	33.8913
2019-12-01	20 ml syringe	0.140929	354	49.889	0.141279	50.0128
2019-12-01	Vein set G25	0.0955013	1027	98.0799	0.0957383	98.3232
2019-12-01	Alcohol swab	0.0115	3400	39.1	0.0115285	39.197
2019-12-01	Condom	0.0797378	354	28.2272	0.0799356	28.2972
2019-12-01	Naloxone	3.5	80	280	3.50868	280.695
2020-01-01	1 ml syringe	0.14	2202	308.28	0.140347	309.045
2020-01-01	2 ml syringe	0.0627919	290	18.2096	0.0629476	18.2548
2020-01-01	3 ml syringe	0.0626671	843	52.8284	0.0628226	52.9594
2020-01-01	5 ml syringe	0.0641216	831	53.285	0.0642807	53.4172
2020-01-01	10 ml syringe	0.0955013	554	52.9077	0.0957383	53.039
2020-01-01	20 ml syringe	0.140929	554	78.0749	0.141279	78.2686
2020-01-01	Vein set G25	0.1	257	25.7	0.100248	25.7638
2020-01-01	Vein set G27	0.1	220	22	0.100248	22.0546
2020-01-01	Alcohol swab	0.0115	5482	63.043	0.0115285	63.1994
2020-01-01	Naloxone	3.5	145	507.5	3.50868	508.759
2020-02-01	1 ml syringe	0.14	2284	319.76	0.140347	320.553
2020-02-01	2 ml syringe	0.0627919	202	12.684	0.0629476	12.7154
2020-02-01	3 ml syringe	0.0627919	846	53.1219	0.0629476	53.2537
2020-02-01	5 ml syringe	0.0627919	867	54.4405	0.0629476	54.5756
2020-02-01	10 ml syringe	0.0955013	578	55.1998	0.0957383	55.3367
2020-02-01	20 ml syringe	0.140929	578	81.4572	0.141279	81.6593
2020-02-01	Vein set G25	0.0955013	301	28.7459	0.0957383	28.8172
2020-02-01	Vein set G27	0.0955013	314	29.9874	0.0957383	30.0618
2020-02-01	Alcohol swab	0.0115	4972	57.178	0.0115285	57.3199
2020-02-01	Condom	0.0797378	363	28.9448	0.0799356	29.0166
2020-02-01	Naloxone	3.5	101	353.5	3.50868	354.377
2020-03-01	1 ml syringe	0.14	6824	955.36	0.140347	957.73
2020-03-01	2 ml syringe	0.0627919	728	45.7125	0.0629476	45.8259
2020-03-01	3 ml syringe	0.0627919	2430	152.584	0.0629476	152.963
2020-03-01	5 ml syringe	0.0627919	2688	168.785	0.0629476	169.203
2020-03-01	10 ml syringe	0.0955013	1792	171.138	0.0957383	171.563
2020-03-01	20 ml syringe	0.140929	1792	252.546	0.141279	253.172
2020-03-01	Vein set G23	0.0955013	864	82.5132	0.0957383	82.7179
2020-03-01	Vein set G25	0.0955013	1206	115.175	0.0957383	115.46
2020-03-01	Vein set G27	0.0955013	176	16.8082	0.0957383	16.8499
2020-03-01	Alcohol swab	0.0115	15104	173.696	0.0115285	174.127
2020-03-01	Condom	0.0797378	837	66.7405	0.0799356	66.9061
2020-03-01	Naloxone	3.5	364	1274	3.50868	1277.16
2020-04-01	1 ml syringe	0.14	3692	516.88	0.140347	518.162
2020-04-01	2 ml syringe	0.07	400	28	0.0701737	28.0695
2020-04-01	3 ml syringe	0.0627919	1032	64.8012	0.0629476	64.962
2020-04-01	5 ml syringe	0.0627919	1431	89.8552	0.0629476	90.0781
2020-04-01	10 ml syringe	0.0955013	954	91.1083	0.0957383	91.3343
2020-04-01	20 ml syringe	0.140929	954	134.447	0.141279	134.78
2020-04-01	Vein set G23	0.0955013	600	57.3008	0.0957383	57.443
2020-04-01	Vein set G25	0.0955013	300	28.6504	0.0957383	28.7215
2020-04-01	Alcohol swab	0.0115	8184	94.116	0.0115285	94.3495
2020-04-01	Condom	0.0797378	300	23.9213	0.0799356	23.9807
2020-04-01	Naloxone	3.5	200	700	3.50868	701.737
2020-05-01	1 ml syringe	0.14	4060	568.4	0.140347	569.81
2020-05-01	2 ml syringe	0.07	320	22.4	0.0701737	22.4556
2020-05-01	3 ml syringe	0.0627919	1824	114.532	0.0629476	114.817
2020-05-01	5 ml syringe	0.0627919	1221	76.6689	0.0629476	76.8591
2020-05-01	10 ml syringe	0.0955013	628	59.9748	0.0957383	60.1236
2020-05-01	20 ml syringe	0.140929	814	114.717	0.141279	115.001
2020-05-01	Vein set G23	0.0955013	728	69.525	0.0957383	69.6975
2020-05-01	Vein set G25	0.0955013	314	29.9874	0.0957383	30.0618
2020-05-01	Alcohol swab	0.0115	8760	100.74	0.0115285	100.99
2020-05-01	Naloxone	3.5	160	560	3.50868	561.389
2020-06-01	1 ml syringe	0.14	5732	802.48	0.140347	804.471
2020-06-01	2 ml syringe	0.07	832	58.24	0.0701737	58.3845
2020-06-01	3 ml syringe	0.0627919	2379	149.382	0.0629476	149.752
2020-06-01	5 ml syringe	0.0627919	2120	133.119	0.0629476	133.449
2020-06-01	10 ml syringe	0.0955013	1260	120.332	0.0957383	120.63
2020-06-01	20 ml syringe	0.140929	900	126.837	0.141279	127.151
2020-06-01	Alcohol swab	0.0115	13128	150.972	0.0115285	151.347
2020-06-01	Condom	0.0797378	900	71.764	0.0799356	71.942
2020-06-01	Naloxone	3.5	416	1456	3.50868	1459.61
2020-06-01	Water for injection	0.107	1164.11	124.559	0.107265	124.868
2020-07-01	1 ml syringe	0.14	10904	1526.56	0.140347	1530.35
2020-07-01	2 ml syringe	0.07	1322	92.54	0.0701737	92.7696
2020-07-01	3 ml syringe	0.0627919	3996	250.916	0.0629476	251.539
2020-07-01	5 ml syringe	0.0627919	4182	262.596	0.0629476	263.247
2020-07-01	10 ml syringe	0.0955013	4196	400.724	0.0957383	401.718
2020-07-01	20 ml syringe	0.140929	750	105.697	0.141279	105.959
2020-07-01	Alcohol swab	0.0115	24652	283.498	0.0115285	284.201
2020-07-01	Condom	0.0797378	1200	95.6853	0.0799356	95.9227
2020-07-01	Naloxone	3.5	661	2313.5	3.50868	2319.24
2020-07-01	Water for injection	0.107	2236	239.252	0.107265	239.846
2020-08-01	1 ml syringe	0.14	7460	1044.4	0.140347	1046.99
2020-08-01	2 ml syringe	0.07	700	49	0.0701737	49.1216
2020-08-01	3 ml syringe	0.0627919	3450	216.632	0.0629476	217.169
2020-08-01	5 ml syringe	0.0627919	2145	134.689	0.0629476	135.023
2020-08-01	10 ml syringe	0.0955013	2210	211.058	0.0957383	211.582
2020-08-01	20 ml syringe	0.140929	650	91.6042	0.141279	91.8314
2020-08-01	Alcohol swab	0.0115	16120	185.38	0.0115285	185.84
2020-08-01	Condom	0.0797378	750	59.8033	0.0799356	59.9517
2020-08-01	Naloxone	3.5	300	1050	3.50868	1052.6
2020-08-01	Water for injection	0.107	0	0	0.107265	0
2020-09-01	1 ml syringe	0.14	9348	1308.72	0.140347	1311.97
2020-09-01	2 ml syringe	0.07	200	14	0.0701737	14.0347
2020-09-01	3 ml syringe	0.0627919	4176	262.219	0.0629476	262.869
2020-09-01	5 ml syringe	0.0627919	2175	136.572	0.0629476	136.911
2020-09-01	10 ml syringe	0.0955013	1890	180.498	0.0957383	180.945
2020-09-01	20 ml syringe	0.140929	1890	266.357	0.141279	267.018
2020-09-01	Alcohol swab	0.0115	19096	219.604	0.0115285	220.149
2020-09-01	Condom	0.0797378	3612	288.013	0.0799356	288.727
2020-09-01	Naloxone	3.5	100	350	3.50868	350.868
2020-09-01	Water for injection	0.107	3004	321.428	0.107265	322.225
2020-10-01	1 ml syringe	0.13	8792	1142.96	0.130323	1145.8
2020-10-01	2 ml syringe	0.122439	0	0	0.122742	0
2020-10-01	3 ml syringe	0.138204	3315	458.148	0.138547	459.284
2020-10-01	5 ml syringe	0.145474	3123	454.315	0.145835	455.442
2020-10-01	10 ml syringe	0.250886	2082	522.344	0.251508	523.64
2020-10-01	20 ml syringe	0.463108	1982	917.88	0.464257	920.157
2020-10-01	Alcohol swab	0.0115	11136	128.064	0.0115285	128.382
2020-10-01	Condom	0.0782993	3234	253.22	0.0784935	253.848
2020-10-01	Naloxone	4	0	0	4.00992	0
2020-10-01	Water for injection	0.107	0	0	0.107265	0
2020-11-01	1 ml syringe	0.13	9308	1210.04	0.130323	1213.04
2020-11-01	2 ml syringe	0.122439	484	59.2603	0.122742	59.4073
2020-11-01	3 ml syringe	0.138204	3393	468.928	0.138547	470.091
2020-11-01	5 ml syringe	0.145474	3933	572.149	0.145835	573.568
2020-11-01	10 ml syringe	0.250886	2622	657.823	0.251508	659.455
2020-11-01	20 ml syringe	0.463108	2722	1260.58	0.464257	1263.71
2020-11-01	Alcohol swab	0.0115	880	10.12	0.0115285	10.1451
2020-11-01	Condom	0.0782993	3021	236.542	0.0784935	237.129
2020-11-01	Naloxone	4	192	768	4.00992	769.905
2020-11-01	Water for injection	0.107	0	0	0.107265	0
2020-12-01	1 ml syringe	0.13	880	114.4	0.130323	114.684
2020-12-01	2 ml syringe	0.122439	3835	469.552	0.122742	470.717
2020-12-01	3 ml syringe	0.138204	3315	458.148	0.138547	459.284
2020-12-01	5 ml syringe	0.145474	3210	466.971	0.145835	468.13
2020-12-01	10 ml syringe	0.250886	2360	592.091	0.251508	593.56
2020-12-01	20 ml syringe	0.463108	1920	889.167	0.464257	891.373
2020-12-01	Alcohol swab	0.0115	14080	161.92	0.0115285	162.322
2020-12-01	Condom	0.0782993	2514	196.844	0.0784935	197.333
2020-12-01	Naloxone	4	250	1000	4.00992	1002.48
2020-12-01	Water for injection	0.107	0	0	0.107265	0

## Sheet: Project Consumables
This sheet calculates the unit cost of consumable items provided by the study, based on expenditure and number of items stocked, as well as additional consumables provided by Equality Movement for use in 2021.
Budget line	Funder	Item	Total cost	Quantity stocked	Unit cost
2.6.1.2	Project	Plastic cards	3570.12	15000	0.238008
2.3.2.4	Project	Female condoms	1952.71	2000	0.976353
2.3.2.3	Project	Pregnancy tests	634.234	2500	0.253694
2.3.2.8	Project	Paper packs	5925.9	121200	0.0488935
2.3.2.9	Project	Informational materials	3669.58	122440	0.0299705	includes posters and instruction labels as well as info packs
2.3.2.10	Project	Cookers and Vitamin C	10056	160000	0.0628503
NA	Equality movement	HIV self-test	NA	NA	2.82824	GEL cost provided by project converted to Euros
NA	Equality movement	Lubricant	NA	NA	0.273179	GEL cost provided by project converted to Euros

## Sheet: Staff
This sheet summarises project expenditure related to staff time and allocated to the implementation of the project or excluded due to being purely research related.
Budget code	Title	Number of months (planned)	Gross salary cost (planned)	Number of months (from record)	Total cost in 2020 Euros (from record)	% FTE	Project %	Excluded % [eg Research]	Sum (should be 100%)	Total cost (project)	Total excluded	Total cost per project month	Percent of total staff costs
1.1.1.1	Principal Investigator	36	4000	33	53056.2	0.4	0	1	1	0	53056.2	0	0
1.1.1.2	Project director	36	3500	33	46424.2	0.4	0.5	0.5	1	23212.1	23212.1	703.397	0.224412
1.1.2.1	Research assistant [1]	36	800	45	20922.1	1	0	1	1	0	20922.1	0	0
1.1.2.1	Research assistant [2]
1.1.2.2	Data manager [1]	36	800	66	32133.9	1	1	0	1	32133.9	0	973.755	0.310667
1.1.2.2	Data manager [2]
1.1.2.3	Statistician	6	3000	33	8275.33	0.5	0	1	1	0	8275.33	0	0
1.1.2.4	Programmer	30	2000	29	8711.71	0.15	1	0	1	8711.71	0	263.991	0.0842238
1.1.2.5	M&E specialist	36	800	33	26528.1	1	0.2	0.8	1	5305.62	21222.5	160.776	0.0512941
1.1.4.1	Accountant	17	2000	19	7186.07	0.2	1	0	1	7186.07	0	217.76	0.0694741
1.1.5.1	Sr. technician/stock manager	17	800	20	15996.3	1	1	0	1	15996.3	0	484.735	0.15465
1.1.5.2	Technician/logistic	17	800	18	4580.52	0.5	1	0	1	4580.52	0	138.804	0.0442839
2.3.1.2	Programming of vending machines	-	400	3	1202.98	1	1	0	1	1202.98	0	36.4539	0.0116302
From overheads sheet	Financial manager			33	8735.28		0.5	0.5	1	4367.64	4367.64	132.353	0.0422259
From overheads sheet	Office cleaner			33	1476.9		0.5	0.5	1	738.448	738.448	22.3772	0.00713923
TOTAL		267		332	235230					103435	131794	3134.4

## Sheet: Equipment
This sheet summarises project expenditure related to equipment purchased and allocated to the implementation of the project or excluded due to being purely research related. The annualized value of each item is calculated using straight-line depreciation over the expected lifespan of the equipment.
Category	Budget Line	Total cost in 2020 (from record)	Expected life span	Annualized cost	Project %	Excluded % [eg Research]	Sum (should be 100%)	Annualized total project cost	Total excluded	Total project cost per month	Total cost over project duration
Computer	2.2.2.4	2237.87	5	447.575	1	0	1	447.575	0	37.2979	1230.83
Tablets	2.2.2.5	706.537	3	235.512	0	1	1	0	235.512	0	0
Vending machines and customization	2.3.1.1	68232.4	10	6823.24	1	0	1	6823.24	0	568.604	18763.9
Extra tablets	5 - but not the only thing	505.633	3	168.544	0	1	1	0	168.544	0	0
Total								7270.82	404.057	605.902	19994.7
									Total excluded	1111.16

## Sheet: Start-up costs
This sheet summarises project expenditure used for start up costs and allocated to the implementation of the project or excluded due to being purely research related.
Category	Total cost in 2020 (from record)	Project %	Excluded % [eg Research]	Sum (should be 100%)	Total cost (project)	Total excluded	Total cost per project month	Comment
Focus group	1042.13	0	1	1	0	1042.13	0
Start up cost	4589.73	1	0	1	4589.73	0	139.083	These costs relate to SVM set up but not equipment
Total					4589.73	1042.13	139.083

[truncated: 3 more sheets: Recurrent costs, Overheads, All expenditure]
